# Supplementary material for: Anthropometric, Physiological, and Psychological Variables That Determine the Elite Pistol Performance of Women
Source: Int J Environ Res Public Health. 2022 Jan 19;19(3):1102. doi: 10.3390/ijerph19031102 (PMC8834022; doi:10.3390/ijerph19031102)
Supplement: Supplementary file 1 [file ijerph-19-01102-s001.zip]

Archive with 2 entries (2 files):
- ijerph-1510646-supplementaryS1.pdf
- ijerph-1510646-supplementaryS2.pdf
